# Supplementary material for: Whole-Genome Analysis of Acinetobacter baumannii Strain AB43 Containing a Type I-Fb CRISPR-Cas System: Insights into the Relationship with Drug Resistance
Source: Molecules. 2022 Sep 2;27(17):5665. doi: 10.3390/molecules27175665 (PMC9458022; doi:10.3390/molecules27175665)
Supplement: Supplementary file 1 [file molecules-27-05665-s001.zip]

Archive with 1 entries (1 files):
- molecules-1829660-supplementary.pdf
